# Supplementary material for: Alexithymia and Social Cognition in the General Population: Further Evidence on the Relationship with Theory of Mind, Emotion Recognition, and Empathy
Source: J Intell. 2026 May 21;14(5):90. doi: 10.3390/jintelligence14050090 (PMC13208129; doi:10.3390/jintelligence14050090)
Supplement: Supplementary file 1 [file jintelligence-14-00090-s001.zip]

Archive with 1 entries (1 files):
- jintelligence-4128817-supplementary.pdf
